# Supplementary material for: Genetics and Adaptation of Soybean Cyst Nematode to Broad Spectrum Soybean Resistance
Source: G3 (Bethesda). 2017 Jan 3;7(3):835–41. doi: 10.1534/g3.116.035964 (PMC5345713; doi:10.1534/g3.116.035964)
Supplement: Supplementary file 2 [file 835TableS1.xlsx]

## Sheet: Sheet1
Table S1 Modified host range test results for 90 segregating progeny lines.
No. 1	1	2	3	Average	FI (%)		No. 2	1	2	3	Average	FI (%)		No. 3	1	2	3	Average	FI (%)
Lee	92	121	95	103			Lee	158	149	182	163			Lee	133	126	147	135
Peking	38	28	30	32	31		Peking	7	4	5	5	3		Peking	4	11	11	9	6
88788	9	11	8	9	9		88788	24	38	27	30	18		88788	22	37	31	30	22
90763	24	13	-	19	18		90763	6	7	-	7	4		90763	2	3	-	3	2
437654	0	0	-	0	0		437654	2	1	2	1.7	1		437654	0	0	0	0	0
No. 4	1	2	3	Average	FI (%)		No. 5	1	2	3	Average	FI (%)		No. 6	1	2	3	Average	FI (%)
Lee	116	88	116	107			Lee	57	55	80	64			Lee	70	120	104	98
Peking	20	9	12	14	13		Peking	7	10	6	8	12		Peking	15	17	17	16	17
88788	9	16	14	13	12		88788	14	16	27	19	30		88788	19	19	26	21	22
90763	9	9	-	9	8		90763	2	2	-	2	3		90763	28	25	-	27	27
437654	0	0	0	0	0		437654	0	0	0	0	0		437654	0	0	2	0.7	1
No. 7	1	2	3	Average	FI (%)		No. 8	1	2	3	Average	FI (%)		No. 9	1	2	3	Average	FI (%)
Lee	23	31	22	25			Lee	101	87	74	87			Lee	142	139	148	143
Peking	8	14	9	10	41		Peking	9	3	10	7	8		Peking	12	9	11	11	7
88788	19	6	12	12	49		88788	14	12	6	11	12		88788	29	43	19	30	21
90763	5	4	-	5	18		90763	5	6	-	6	6		90763	8	10	-	9	6
437654	0	0	0	0	0		437654	0	0	0	0	0		437654	0	0	26a	0	0
No. 10	1	2	3	Average	FI (%)		No. 11	1	2	3	Average	FI (%)		No. 12	1	2	3	Average	FI (%)
Lee	158	119	113	130			Lee	102	122	98	107			Lee	48	54	35	46
Peking	3	11	11	8	6		Peking	12	23	13	16	15		Peking	2	2	1	1.7	4
88788	25	23	23	24	18		88788	10	22	30	21	19		88788	7	7	10	8	17
90763	0	1	-	0.5	0		90763	12	11	-	12	11		90763	0	2	-	1	2
437654	0	0	0	0	0		437654	0	0	0	0	0		437654	0	0	0	0	0
No. 13	1	2	3	Average	FI (%)		No. 14	1	2	3	Average	FI (%)		No. 15	1	2	3	Average	FI (%)
Lee	73	96	95	88			Lee	88	106	124	106			Lee	55	73	82	70
Peking	6	16a	lost	6	7		Peking	8	10	10	9	9		Peking	11	5	3	6	9
88788	16	19	lost	18	20		88788	9	6	12	9	8		88788	5	14	lost	10	14
90763	4	5	-	5	5		90763	7	2	-	5	4		90763	5	4	-	5	6
437654	0	0	0	0	0		437654	0	1	0	0.3	0		437654	0	0	0	0	0
No. 16	1	2	3	Average	FI (%)		No. 17	1	2	3	Average	FI (%)		No. 18	1	2	3	Average	FI (%)
Lee	51a	102	117	110			Lee	106	104	122	111			Lee	80	90	69	80
Peking	11	9	4	8	7		Peking	7	12	7	9	8		Peking	6	2	3	4	5
88788	28	43	28	33	30		88788	21	28	19	23	20		88788	9a	21	37	29	36
90763	5	6	-	6	5		90763	6	1	-	4	3		90763	3	5	-	4	5
437654	0	1	1	0.7	1		437654	0	0	0	0	0		437654	0	0	0	0	0
No. 19	1	2	3	Average	FI (%)		No. 20	1	2	3	Average	FI (%)		No. 21	1	2	3	Average	FI (%)
Lee	39	51	51	47			Lee	168	163	157	163			Lee	100	114	87	100
Peking	0	3	3	2	4		Peking	16	9	67a	13	8		Peking	4	1	2	2	2
88788	12	9	lost	11	22		88788	103	80	106	96	59		88788	28	32	21	27	27
90763	0	0	-	0	0		90763	9	7	-	8	5		90763	2	0	-	1	1
437654	0	0	lost	0	0		437654	2	0	0	0.7	0		437654	0	0	0	0	0
No. 22	1	2	3	Average	FI (%)		No. 23	1	2	3	Average	FI (%)		No. 24	1	2	3	Average	FI (%)
Lee	82	103	73	86			Lee	92	112	112	105			Lee	62	67	58	62
Peking	1	3	2	2	2		Peking	14	8	12	11	11		Peking	8	8	19	12	19
88788	17	7	11	12	14		88788	38	34	27	33	31		88788	5	15	14	11	18
90763	0	3	-	2	2		90763	6	7	-	7	6		90763	14	7	-	11	17
437654	0	0	0	0	0		437654	0	0	0	0	0		437654	2	1	0	1	2
No. 25	1	2	3	Average	FI (%)		No. 26	1	2	3	Average	FI (%)		No. 27	1	2	3	Average	FI (%)
Lee	106	105	101	104			Lee	140	134	135	136			Lee	123	145	135	134
Peking	13	9	19	14	13		Peking	1	4	4	3	2		Peking	15	11	8	11	8
88788	57	31	37	42	40		88788	10	12	13	12	9		88788	26	24	22	24	18
90763	9	3	-	6	6		90763	0	0	-	0	0		90763	5	38	-	22	16
437654	0	0	0	0	0		437654	0	0	0	0	0		437654	0	0	0	0	0
No. 28	1	2	3	Average	FI (%)		No. 29	1	2	3	Average	FI (%)		No. 30	1	2	3	Average	FI (%)
Lee	84	91	85	87			Lee	106	105	127	113			Lee	93	132	136	120
Peking	14	8	11	11	13		Peking	32	20	15	22	20		Peking	11	8	7	9	7
88788	23	27	29	26	30		88788	51	36	29	39	34		88788	18	12	12	14	12
90763	4	8	-	6	7		90763	4	38	21	19	17		90763	5	5	-	5	4
437654	0	1	lost	0.5	1		437654	0	0	1	0.3	0		437654	0	0	0	0	0
No. 31	1	2	3	Average	FI (%)		No. 33	1	2	3	Average	FI (%)		No. 34	1	2	3	Average	FI (%)
Lee	40	20	39	33			Lee	49	71	79	66			Lee	81	106	83	90
Peking	10	1	6	6	17		Peking	4	6	7	6	9		Peking	15	25	22	21	23
88788	20	11	12	14	43		88788	7	9	10	9	13		88788	14	19	11	15	16
90763	4	9	-	7	20		90763	8	5	-	7	10		90763	8	7	-	8	8
437654	1	0	0	0.3	1		437654	0	0	0	0	0		437654	0	0	0	0	0
No. 35	1	2	3	Average	FI (%)		No. 36	1	2	3	Average	FI (%)		No. 37	1	2	3	Average	FI (%)
Lee	55	49	48	51			Lee	62	65	64	64			Lee	103	122	144	123
Peking	12	11	17	13	26		Peking	2	6	6	5	7		Peking	10	15	15	13	11
88788	13	23	21	19	37		88788	6	9	9	8	13		88788	21	24	20	22	18
90763	17	15	-	16	31		90763	1	2	-	2	2		90763	11	14	-	13	10
437654	0	0	0	0	0		437654	0	0	0	0	0		437654	0	0	0	0	0
No. 38	1	2	3	Average	FI (%)		No. 40	1	2	3	Average	FI (%)		No. 41	1	2	3	Average	FI (%)
Lee	56	66	56	59			Lee	154	146	160	153			Lee	83	98	98	93
Peking	2	0	15	9	14		Peking	14	7	7	9	6		Peking	1	1	1	1	1
88788	17	26	23	22	37		88788	28	45	28	34	22		88788	10	10	5	8	9
90763	0	0	-	0	0		90763	9	5	-	7	5		90763	0	0	0	-	0
437654	0	0	0	0	0		437654	0	0	0	0	0		437654	0	0	0	0	0
No. 42	1	2	3	Average	FI (%)		No. 44	1	2	3	Average	FI (%)		No. 46	1	2	3	Average	FI (%)
Lee	72	105	91	89			Lee	81	65	72	73			Lee	76	77	68	74
Peking	3	3	6	4	4		Peking	12	21	9	14	19		Peking	6	5	11	7	10
88788	10	4	14	9	10		88788	28	35	34	32	44		88788	15	24	29	23	31
90763	0	5	-	3	3		90763	5	9	-	7	10		90763	5	5	-	5	7
437654	0	0	0	0	0		437654	0	1	1	0.7	1		437654	0	1	0	0.3	0
No. 47	1	2	3	Average	FI (%)		No. 51	1	2	3	Average	FI (%)		No. 55	1	2	3	Average	FI (%)
Lee	101	86	88	92			Lee	116	114	126	119			Lee	123	101	117	114
Peking	9	24	9	14	15		Peking	2	2	2	3	2		Peking	0	0	0	0	0
88788	38	18	25	27	29		88788	28	25	16	23	19		88788	12	15	13	13	12
90763	3	7	-	5	5		90763	3	2	-	3	2		90763	0	0	-	0	0
437654	0	1	0	0.3	0		437654	0	0	0	0	0		437654	0	0	0	0	0
No. 57	1	2	3	Average	FI (%)		No. 58	1	2	3	Average	FI (%)		No. 60	1	2	3	Average	FI (%)
Lee	57	31	63	49			Lee	49	44	63	52			Lee	45	57	60	54
Peking	3	6	8	6	12		Peking	2	6	10	6	12		Peking	0	0	0	0	0
88788	11	10	9	10	20		88788	10	19	3	11	21		88788	4	12	6	7	14
90763	1	5	-	3	6		90763	1	5	-	3	6		90763	1	0	-	0.5	1
437654	0	0	0	0	0		437654	0	0	0	0	0		437654	0	0	0	0	0
No. 64	1	2	3	Average	FI (%)		No. 65	1	2	3	Average	FI (%)		No. 66	1	2	3	Average	FI (%)
Lee	170	190	169	176			Lee	109	134	120	121			Lee	136	162	170	156
Peking	9	14	6	10	5		Peking	19	7	12	13	10		Peking	8	5	8	7	4
88788	18	21	16	18	10		88788	13	22	15	17	14		88788	6	13	16	12	7
90763	8	1	-	5	3		90763	3	10	-	7	5		90763	4	2	-	3	2
437654	0	0	0	0	0		437654	0	0	0	0	0		437654	0	0	0	0	0
No. 67	1	2	3	Average	FI (%)		No. 68	1	2	3	Average	FI (%)		No. 69	1	2	3	Average	FI (%)
Lee	106	113	100	106			Lee	157	178	153	163			Lee	110	102	114	109
Peking	1	1	1	1	1		Peking	27	22	7a	25	15		Peking	1	0	0	0.3	0
88788	3	12	9	8	8		88788	15	31	29	25	15		88788	0	2	3	2	2
90763	0	0	0	0	0		90763	8	8	-	8	5		90763	0	0	-	0	0
437654	0	0	0	0	0		437654	0	0	0	0	0		437654	0	0	0	0	0
No. 70	1	2	3	Average	FI (%)		No. 71	1	2	3	Average	FI (%)		No. 72	1	2	3	Average	FI (%)
Lee	138	152	158	149			Lee	154	146	122	141			Lee	135	133	162	143
Peking	6	6	46a	6	4		Peking	8	16	8	11	8		Peking	1	5	8	5	3
88788	6	11	23	13	9		88788	18	25	14	19	13		88788	12	16	11	13	9
90763	1	4	-	3	2		90763	19	7	-	13	9		90763	2	6	-	4	3
437654	0	1	0	0.3	0		437654	0	0	0	0	0		437654	0	0	0	0	0
No. 73	1	2	3	Average	FI (%)		No. 74	1	2	3	Average	FI (%)		No. 75	1	2	3	Average	FI (%)
Lee	260	256	258	258			Lee	180	140	182	167			Lee	119	100	105	108
Peking	138a	14	22	18	7		Peking	3	1	3	2	2		Peking	0	0	2	0.7	1
88788	23	23	29	25	10		88788	5	14	15	11	7		88788	4	3	7	5	4
90763	26	17	-	22	8		90763	2	2	-	2	1		90763	0	0	-	0	0
437654	0	0	0	0	0		437654	0	lost	0	0	0		437654	0	0	0	0	0
No. 76	1	2	3	Average	FI (%)		No. 77	1	2	3	Average	FI (%)		No. 78	1	2	3	Average	FI (%)
Lee	188	180	182	183			Lee	164	193	173	177			Lee	254	215	246	238
Peking	6	7	2	5	3		Peking	0	1	3	1	1		Peking	6	9	5	7	3
88788	27	20	23	23	13		88788	11	6	10	9	5		88788	12	12	18	14	6
90763	3	0	-	3	1		90763	1	2	-	2	1		90763	2	2	-	2	1
437654	0	0	0	0	0		437654	0	0	0	0	0		437654	0	1	0	0.3	0
No. 79	1	2	3	Average	FI (%)		No. 80	1	2	3	Average	FI (%)		No. 81	1	2	3	Average	FI (%)
Lee	125	140	103	123			Lee	144	106	93	114			Lee	211	196	182	196
Peking	6	6	11	8	6		Peking	5	3	1	3	3		Peking	0	2	3	1.7	1
88788	12	15	17	15	12		88788	5	3	3	4	4		88788	5	2	5	4	2
90763	8	6	-	7	6		90763	1	2	-	2	1		90763	2	0	-	1	1
437654	0	0	0	0	0		437654	0	0	0	0	0		437654	0	0	0	0	0
No. 82	1	2	3	Average	FI (%)		No. 83	1	2	3	Average	FI (%)		No. 84	1	2	3	Average	FI (%)
Lee	163	150	159	157			Lee	170	145	180	165			Lee	76	117	98	97
Peking	8	7	9	8	5		Peking	13	17	8	13	8		Peking	1	5	0	2	2
88788	11	15	20	15	10		88788	20	14	12	15	9		88788	3	11	4	6	6
90763	14	4	-	9	6		90763	8	6	-	7	4		903763	0	0	-	0	0
437654	0	0	0	0	0		437654	0	0	0	0	0		437654	0	0	0	0	0
No. 85	1	2	3	Average	FI (%)		No. 86	1	2	3	Average	FI (%)		No. 87	1	2	3	Average	FI (%)
Lee	118	127	154	133			Lee	83	70	104	86			Lee	65	40	59	55
Peking	19	16	20	18	14		Peking	9	4	13	9	10		Peking	4	6	2	4	7
88788	10	11	10	10	8		88788	13	8	10	10	12		88788	7	14	19	13	24
90763	9	9	-	9	7		90763	14	11	-	13	15		90763	5	3	-	4	7
437654	0	0	0	0	0		437654	1	0	0	0.3	0		437654	0	0	0	0	0
No. 88	1	2	3	Average	FI (%)		No. 89	1	2	3	Average	FI (%)		No. 90	1	2	3	Average	FI (%)
Lee	69	90	82	80			Lee	75	31a	79	62			Lee	177	189	158	175
Peking	10	24	15	16	20		Peking	6	7	5	7	10		Peking	6	12	10	9	5
88788	10	10	12	11	13		88788	12	7	7	9	14		88788	14	20	27	20	12
90763	12	10	-	11	14		90763	6	6	-	6	10		90763	7	5	-	6	3
437654	0	0	1	0.3	0		437654	0	0	0	0	0		437654	1	0	0	0.3	0
No. 91	1	2	3	Average	FI (%)		No. 92	1	2	3	Average	FI (%)		No. 93	1	2	3	Average	FI (%)
Lee	81	80	73	78			Lee	103	149	142	131			Lee	119	113	171	134
Peking	7	7	9	8	10		Peking	23	24	26	24	19		Peking	20	24	20	21	16
88788	15	3a	16	15.5	20		88788	35	27	31	31	24		88788	19	15	31	22	16
90763	9	12	-	11	15		90763	20	18	-	19	15		90763	17	31	-	24	18
437654	0	0	0	0	0		437654	1	0	0	0.3	0		437654	0	0	0	0	0
No. 94	1	2	3	Average	FI (%)		No. 95	1	2	3	Average	FI (%)		No. 96	1	2	3	Average	FI (%)
Lee	119	153	88	120			Lee	96	116	116	109			Lee	13	11	15	13
Peking	19	19	17	18	15		Peking	10	14	14	13	12		Peking	2	0	4	2	15
88788	21	31	24	25	21		88788	11	26	22	20	18		88788	0	1	4	1.7	13
903763	8	9	-	9	7		90763	14	8	-	11	10		90763	1	2	-	1.5	12
437654	0	0	0	0	0		437654	0	1	0	0.3	0		437654	0	0	0	0	0
No. 97	1	2	3	Average	FI (%)		No. 98	1	2	3	Average	FI (%)		No. 99	1	2	3	Average	FI (%)
Lee	91	99	95	95			Lee	63	51	41	52			Lee	130	93	98	107
Peking	6	9	11	9	9		Peking	16a	5	5	5	10		Peking	13	10	4	9	8
88788	16	21	21	19	20		88788	15	15	12	14	27		88788	32	23	24	26	25
90763	6	8	-	7	7		90763	4	6	-	5	10		90763	3	3	-	3	3
437654	0	0	0	0	0		437654	0	0	0	0	0		437654	0	0	0	0	0
No. 100	1	2	3	Average	FI (%)		No. 101	1	2	3	Average	FI (%)		No. 102	1	2	3	Average	FI (%)
Lee	114	113	124	117			Lee	105	127	81	104			Lee	73	79	94	82
Peking	17	9	9	12	10		Peking	8	4	12	8	8		Peking	2	1	1	1	2
88788	11	17	17	15	13		88788	16	17	29	21	20		88788	18	9	11	13	15
90763	5	7	-	6	5		90763	3	5	-	4	4		90763	0	0	0	0	0
437654	0	0	0	0	0		437654	0	0	0	0	0		437654	0	0	0	0	0
No. 103	1	2	3	Average	FI (%)		No. 104	1	2	3	Average	FI (%)		No. 105	1	2	3	Average	FI (%)
Lee	138	123	140	134			Lee	80	102	96	93			Lee	107	138	139	128
Peking	6	6	12	8	6		Peking	10	6	6	7	8		Peking	33	19	14	22	17
88788	23	23	29	25	19		88788	16	13	16	15	16		88788	43	32	28	34	27
90763	6	4	-	5	4		90763	10	3	-	7	7		90763	17	10	-	14	11
437654	0	0	0	0	0		437654	0	0	0	0	0		437654	0	0	0	0	0
anot included in average
